# Supplementary material for: Rapid Acquisition of High-Pixel Fluorescence Lifetime Images of Living Cells via Image Reconstruction Based on Edge-Preserving Interpolation
Source: Biosensors (Basel). 2025 Jan 13;15(1):43. doi: 10.3390/bios15010043 (PMC11763502; doi:10.3390/bios15010043)
Supplement: Supplementary file 1 [file biosensors-15-00043-s001.zip]

Archive with 1 entries (1 files):
- biosensors-3364170-supplementary.pdf
